# Supplementary material for: Efficient single-copy HDR by 5’ modified long dsDNA donors
Source: eLife. 2018 Aug 29;7:e39468. doi: 10.7554/eLife.39468 (PMC6125127; doi:10.7554/eLife.39468)
Supplement: Figure 2—figure supplement 1—source data 1. [file elife-39468-fig2-figsupp1-data1.xlsx]

## Sheet: Sheet1
Figure 2-figure supplement 1-source data 1
injected	93	640	133	474	379	395
GFP	0	41	0	69	29	65
dead	3	54	1	38	192	87
%GFP/injected	0	6.40625	0	14.557	7.65172	16.4557
deathrate	3.22581	8.4375	0.75188	8.01688	50.6596	22.0253
	unmodified	unmodified	biotinylated	biotinylated	A-dT	SpC3
Cas9	-	+	-	+	+	+
modification	-	-	+	+	+	+
	n=93	n=640	n=133	n=474	n=379	n=395
